# Supplementary material for: The role of antipsychotics and other drugs on the development and progression of neuroleptic malignant syndrome
Source: Sci Rep. 2023 Oct 27;13:18459. doi: 10.1038/s41598-023-45783-z (PMC10611799; doi:10.1038/s41598-023-45783-z)
Supplement: Supplementary file 1 — Supplementary Information. [file 41598_2023_45783_MOESM1_ESM.xlsx]

## Sheet: Shrinkage_Measure-JADER
Ω Shrinkage Measure	Risperidone	Aripiprazole	Haloperidol	Olanzapine	Quetiapine fumarate	Blonanserin	Paroxetine hydrochloride hemihydrate	Levomepromazine maleate	Biperiden hydrochloride	Perospirone hydrochloride hydrate	Sulpiride	Lithium carbonate	Flunitrazepam	Amantadine hydrochloride	Paliperidone	Donepezil hydrochloride	Carbamazepine	Chlorpromazine hydrochloride	Fluvoxamine maleate	Brexpiprazole	Midazolam	Milnacipran hydrochloride	Etizolam	Tiapride hydrochloride	Promethazine hydrochloride	Zotepine	Clozapine	Paliperidone palmitate	Clomipramine hydrochloride	Valproate sodium	Chlorpromazine hydrochloride, promethazine hydrochloride and phenobarbital (Suspension of sale)	Asenapine maleate	Sertraline hydrochloride	Amoxapine	Levodopa and benserazide hydrochloride	Haloperidol decanoate
Risperidone		-1.2	-1.29	-0.78	-1.23	-1.03	-1.31	-1.44	-1.85	-0.96	-2.26	0.3	-1.72		-2.7		-4.54	-2.24	-1.23				-1.64	-2.04		-2.8		-3.78	0.34	-2.59	-1.25	-1.64		-1.16		-0.89
Aripiprazole			-0.72	0.12	-0.63		-2.65	-1.05	-1.47	-2.19	-1.28	-2.55	-1.43	-0.7				-2.7		-2.43		-0.5			-1.73						-0.74
Haloperidol				-2.47	-1.64	-1.54	-1.01	-2.82	-0.97	-1.41		0.06	-2.23		-2.1		-4.84	-1.87	-0.61		-3.47		-0.48		-2.93	-3.29			-0.28	-4.51	-2.39		-0.7
Olanzapine					-0.73	-1.42	-1.73	-1.06	-1	-0.26		-0.6	-1.07				-2.4			-1.14								-2.14		-1.81	0.03	-1.97	-0.22
Quetiapine fumarate						-1.8		-2.34	-2.54	-2.62		-1.86	-1.78		-1.89		-2.68									-2.57			-1.79	-2.34	-0.8		-0.49	-1.2
Blonanserin								-0.72	-3.05	-1.72			-2.34													-2.07						-0.72
Paroxetine hydrochloride hemihydrate									-2.24		-2.61			-0.51								-0.47	-1.49											-1.38
Levomepromazine maleate									-1.63	-2.73	-1.68	-1.34	-2.29				-4.13	-1.75							-1.69	-3.46			-1.47	-2.58	-0.94
Biperiden hydrochloride										-1.1		-0.71	-1.85	-1.01			-2.75	-1.38					-2.12		-0.51				-0.79		-3.47			-1.7
Perospirone hydrochloride hydrate																														-1.62
Sulpiride													-1.01						-3			-0.59	-1.56						-1.95
Lithium carbonate													-0.21									-2.02	-0.24			1.19				-1.84	-0.2		-0.55	-2.47
Flunitrazepam																	-1.57						-0.95		-2.7	-1.9			-1.26	-2.73
Amantadine hydrochloride																									-1.3										-0.87
Paliperidone
Donepezil hydrochloride																	-0.45		-0.5					-0.5
Carbamazepine																		-1.39	-0.49											-0.87
Chlorpromazine hydrochloride																							-1.42		-0.34				-0.57
Fluvoxamine maleate																													0.61
Brexpiprazole
Midazolam																														-0.68
Milnacipran hydrochloride																																		-0.37
Etizolam																										0.28			-0.51
Tiapride hydrochloride
Promethazine hydrochloride
Zotepine																															-0.73
Clozapine
Paliperidone palmitate
Clomipramine hydrochloride																																	-2.15
Valproate sodium
Chlorpromazine hydrochloride, promethazine hydrochloride and phenobarbital (Suspension of sale)
Asenapine maleate
Sertraline hydrochloride
Amoxapine
Levodopa and benserazide hydrochloride
Haloperidol decanoate

## Sheet: Chi_square_statistics-JADER
Chi-square statistics	Risperidone	Aripiprazole	Haloperidol	Olanzapine	Quetiapine fumarate	Blonanserin	Paroxetine hydrochloride hemihydrate	Levomepromazine maleate	Biperiden hydrochloride	Perospirone hydrochloride hydrate	Sulpiride	Lithium carbonate	Flunitrazepam	Amantadine hydrochloride	Paliperidone	Donepezil hydrochloride	Carbamazepine	Chlorpromazine hydrochloride	Fluvoxamine maleate	Brexpiprazole	Midazolam	Milnacipran hydrochloride	Etizolam	Tiapride hydrochloride	Promethazine hydrochloride	Zotepine	Clozapine	Paliperidone palmitate	Clomipramine hydrochloride	Valproate sodium	Chlorpromazine hydrochloride, promethazine hydrochloride and phenobarbital (Suspension of sale)	Asenapine maleate	Sertraline hydrochloride	Amoxapine	Levodopa and benserazide hydrochloride	Haloperidol decanoate
Risperidone		-1.96	-3.6	-0.8	-1.97	-0.69	-0.29	-2.67	-2.42	0	-0.99	3.06	-1.89		-1.64		-3.73	-1.36	0.06				-0.4	-0.69		-3.57		-2.54	3.3	-2.76	-0.33	0.25		0.95
Aripiprazole			0.3	2.53	0.22		-1.04	-0.64	-1.76	-0.9	0.44	-1.87	-1.05	1.02				-1.11		-0.77		2.16			-0.54						1.31
Haloperidol				-3.77	-2.53	-1.63	0.45	-4.7	-0.78	-1		2.61	-2.34		-0.34		-4.3	-1.58	1.56		-2.12		1.34		-3.02	-3.74			1.85	-3.71	-1.61		1.39
Olanzapine					-0.36	-0.48	-0.24	-0.68	0.04	1.66		0.74	0.03				-1.2			0.42								-0.39		-1.21	2.53	-0.17	2.12
Quetiapine fumarate						-0.94		-2.86	-1.86	-0.99		-0.42	-1.4		-0.07		-1.61									-2.33			0.06	-1.54	0.84		1.57	0.31
Blonanserin								0.55	-2.74	-0.53			-1.52													-0.31						1.14
Paroxetine hydrochloride hemihydrate									-0.98		-1.52			2.15								1.48	-0.41											0.02
Levomepromazine maleate									-1.87	-2.18	-0.46	0.09	-2.15				-3.07	-0.26							-1.42	-3.49			0.49	-2.35	0.3
Biperiden hydrochloride										-0.16		1.01	-2.42	0.45			-1.16	-0.4					-0.79		0.85				1.57		-2.12			0.18
Perospirone hydrochloride hydrate																														-0.07
Sulpiride													0.3						-1.49			0.85	0.02						-0.15
Lithium carbonate													1.75									-0.24	2.84			5.86				-0.39	2.16		1.68	-0.82
Flunitrazepam																	0						0.27		-1.65	-0.48			0.47	-1.14
Amantadine hydrochloride																									0.16										0.56	0.05
Paliperidone
Donepezil hydrochloride																	2.29		2.16					1.56
Carbamazepine																		0.61	2.18											0.88
Chlorpromazine hydrochloride																							0.57		1.64				1.63
Fluvoxamine maleate																													3.98
Brexpiprazole
Midazolam																														1.79
Milnacipran hydrochloride																																		1.57
Etizolam																										3.69			1.54
Tiapride hydrochloride
Promethazine hydrochloride
Zotepine																															1.34
Clozapine
Paliperidone palmitate
Clomipramine hydrochloride																																	-0.41
Valproate sodium
Chlorpromazine hydrochloride, promethazine hydrochloride and phenobarbital (Suspension of sale)
Asenapine maleate
Sertraline hydrochloride
Amoxapine
Levodopa and benserazide hydrochloride
Haloperidol decanoate

## Sheet: DDI_All_Data-JADER
Drug1	Drug2	n111	E111	Ω025	χ
Risperidone	Haloperidol	39	68.2392	-1.28983	-3.60008
	Olanzapine	28	32.0506	-0.778432	-0.803805
	Aripiprazole	23	33.888	-1.20091	-1.95625
	Quetiapine fumarate	22	32.808	-1.23447	-1.97423
	Levomepromazine maleate	22	37.9145	-1.44222	-2.66578
	Blonanserin	15	17.3815	-1.03209	-0.69115
	Lithium carbonate	15	6.61696	0.299831	3.06453
	Biperiden hydrochloride	12	23.1276	-1.85204	-2.41782
	Flunitrazepam	11	18.6543	-1.71786	-1.88797
	Perospirone hydrochloride hydrate	10	9.5026	-0.962969	-0.000842092
	Chlorpromazine hydrochloride, promethazine hydrochloride and phenobarbital (1)(Suspension of sale)	8	8.46713	-1.24811	-0.332366
	Zotepine	8	25.5273	-2.79586	-3.56803
	Haloperidol decanoate	7	5.30569	-0.894322	0.518495
	Paroxetine hydrochloride hemihydrate	7	7.2748	-1.31473	-0.287262
	Valproate sodium	7	18.2909	-2.59074	-2.75696
	Fluvoxamine maleate	6	5.35223	-1.22769	0.063874
	Clomipramine hydrochloride	6	1.48017	0.337996	3.30409
	Trihexyphenidyl hydrochloride	5	5.59348	-1.68038	-0.462351
	Chlorpromazine hydrochloride	5	8.47049	-2.23786	-1.36424
	Levomepromazine hydrochloride	5	15.0291	-3.03505	-2.71596
	Etizolam	5	5.42819	-1.63935	-0.398392
	Paliperidone	4	8.1889	-2.699	-1.63854
	Sulpiride	4	5.91541	-2.25843	-0.993112
	Tiapride hydrochloride	4	5.04139	-2.04097	-0.686496
	Propericiazine	4	2.48341	-1.14561	0.645092
	Asenapine maleate	3	2.13257	-1.64386	0.251607
	Clonazepam	3	8.67812	-3.45799	-2.09722
	Chlorpromazine hydrochloride, promethazine hydrochloride and phenobarbital (2)(Suspension of sale)	3	5.70137	-2.88897	-1.34075
	Paliperidone palmitate	3	10.8906	-3.77596	-2.54254
	Mianserin hydrochloride	3	1.42356	-1.191	0.902204
	Biperiden lactate	3	3.19539	-2.13289	-0.389016
	Carbamazepine	3	18.5477	-4.53952	-3.72622
	Amoxapine	3	1.37983	-1.15843	0.95361
	Bromperidol	3	2.77253	-1.96016	-0.163672
Aripiprazole	Olanzapine	23	13.2926	0.117695	2.52543
	Risperidone	23	33.888	-1.20091	-1.95625
	Quetiapine fumarate	18	16.5866	-0.630394	0.224283
	Levomepromazine maleate	14	16.0742	-1.0499	-0.642068
	Biperiden hydrochloride	14	21.7116	-1.47393	-1.76231
	Haloperidol	13	11.4758	-0.720232	0.302352
	Flunitrazepam	10	13.3419	-1.4344	-1.05182
	Amantadine hydrochloride	6	3.57203	-0.703689	1.0201
	Fluphenazine decanoate	5	11.1304	-2.61706	-1.98739
	Mazaticol hydrochloride hydrate	5	2.08232	-0.438307	1.67542
	Lithium carbonate	5	10.5702	-2.54793	-1.86708
	Mosapramine hydrochloride	5	2.08232	-0.438307	1.67542
	Promethazine hydrochloride	5	5.79819	-1.72738	-0.539129
	Sulpiride	4	2.77312	-1.27928	0.436495
	Levomepromazine hydrochloride	4	0.801816	0.051024	3.01324
	Perospirone hydrochloride hydrate	4	5.63691	-2.191	-0.900047
	Mirtazapine	4	3.91835	-1.71312	-0.211344
	Aripiprazole hydrate	4	22.61	-4.13289	-4.01893
	Chlorpromazine hydrochloride, promethazine hydrochloride and phenobarbital (1)(Suspension of sale)	4	1.75911	-0.744197	1.31257
	Paroxetine hydrochloride hemihydrate	3	4.77272	-2.6529	-1.04031
	Brexpiprazole	3	4.05189	-2.4344	-0.770961
	Trazodone hydrochloride	3	3.19499	-2.13289	-0.388817
	Nitrazepam	3	4.07669	-2.44222	-0.780894
	Atorvastatin calcium	3	0.783394	-0.606035	1.93946
	Milnacipran hydrochloride	3	0.696899	-0.504305	2.15991
	Chlorpromazine hibenzate	3	2.63115	-1.89432	-0.0808559
	Chlorpromazine hydrochloride	3	4.96392	-2.699	-1.1059
Haloperidol	Risperidone	39	68.2392	-1.28983	-3.60008
	Biperiden hydrochloride	18	21.079	-0.968605	-0.779541
	Quetiapine fumarate	16	29.1456	-1.64386	-2.52758
	Biperiden lactate	14	9.87198	-0.37146	1.15469
	Aripiprazole	13	11.4758	-0.720232	0.302352
	Blonanserin	12	18.505	-1.53952	-1.62842
	Levomepromazine maleate	11	40.3272	-2.81604	-4.69692
	Olanzapine	11	31.7287	-2.47393	-3.76875
	Perospirone hydrochloride hydrate	10	13.1225	-1.4112	-1.00001
	Chlorpromazine hydrochloride	8	13.239	-1.86775	-1.57727
	Flunitrazepam	8	17.213	-2.23107	-2.34113
	Etizolam	7	3.8726	-0.483985	1.33513
	Paroxetine hydrochloride hemihydrate	6	4.54943	-1.0145	0.445663
	Levomepromazine hydrochloride	6	25.4987	-3.39593	-3.96044
	Clomipramine hydrochloride	6	2.54732	-0.284546	1.85001
	Promethazine hydrochloride	6	18.4753	-2.93236	-3.01871
	Lithium carbonate	6	1.90074	0.0593553	2.61066
	Zotepine	6	23.7159	-3.29336	-3.74051
	Chlorpromazine hydrochloride, promethazine hydrochloride and phenobarbital (1)(Suspension of sale)	5	9.46221	-2.38836	-1.61316
	Fentanyl citrate	5	4.76079	-1.46594	-0.119521
	Imipramine hydrochloride	5	2.83184	-0.805913	0.991294
	Bromperidol	5	4.28529	-1.32916	0.10372
	Propericiazine	4	4.25279	-1.82113	-0.365039
	Fluvoxamine maleate	4	1.551	-0.606035	1.56497
	Fluphenazine enanthate	4	#DIV/0!	#N/A	#DIV/0!
	Sertraline hydrochloride	4	1.69317	-0.701342	1.38857
	Midazolam	3	8.78332	-3.47393	-2.12012
	Droperidol	3	4.46916	-2.5649	-0.931469
	Chlorpromazine hydrochloride, promethazine hydrochloride and phenobarbital (2)(Suspension of sale)	3	3.85278	-2.37333	-0.689191
	Fluphenazine decanoate	3	1.13445	-0.954557	1.28207
	Aripiprazole hydrate	3	2.01145	-1.57777	0.344471
	Nitrazepam	3	16.5236	-4.35107	-3.44991
	Trihexyphenidyl hydrochloride	3	2.93222	-2.02915	-0.252408
	Carbamazepine	3	23.2355	-4.8365	-4.30168
	Paliperidone	3	3.09029	-2.09542	-0.335791
	Maprotiline hydrochloride	3	1.3238	-1.11404	1.02228
	Valproate sodium	3	18.4478	-4.50635	-3.71302
	Propofol	3	2.8937	-2.01159	-0.23144
Olanzapine	Risperidone	28	32.0506	-0.778432	-0.803805
	Aripiprazole	23	13.2926	0.117695	2.52543
	Quetiapine fumarate	23	24.2654	-0.72738	-0.358393
	Levomepromazine maleate	14	16.2321	-1.0619	-0.678122
	Haloperidol	11	31.7287	-2.47393	-3.76875
	Lithium carbonate	11	8.35661	-0.60165	0.741458
	Biperiden hydrochloride	9	8.38804	-1	0.0386562
	Perospirone hydrochloride hydrate	9	4.84218	-0.263612	1.66227
	Flunitrazepam	8	7.42355	-1.07097	0.0280599
	Valproate sodium	7	10.4173	-1.80591	-1.21368
	Blonanserin	7	7.83672	-1.41504	-0.477499
	Chlorpromazine hydrochloride, promethazine hydrochloride and phenobarbital (1)(Suspension of sale)	6	1.95861	0.0257376	2.53047
	Levomepromazine hydrochloride	5	14.6674	-3	-2.65481
	Brexpiprazole	5	3.68822	-1.13606	0.422697
	Sertraline hydrochloride	5	1.72231	-0.22095	2.11654
	Trazodone hydrochloride	4	1.36814	-0.469929	1.82261
	Carbamazepine	4	6.58844	-2.40354	-1.20323
	Paroxetine hydrochloride hemihydrate	4	3.97406	-1.73216	-0.237805
	Fluphenazine decanoate	4	1.79786	-0.768568	1.26945
	Asenapine maleate	3	2.78142	-1.96578	-0.168742
	Nitrazepam	3	6.80739	-3.12029	-1.65091
	Paliperidone palmitate	3	3.20671	-2.13924	-0.394651
Quetiapine fumarate	Olanzapine	23	24.2654	-0.72738	-0.358393
	Risperidone	22	32.808	-1.23447	-1.97423
	Aripiprazole	18	16.5866	-0.630394	0.224283
	Haloperidol	16	29.1456	-1.64386	-2.52758
	Levomepromazine maleate	9	21.8509	-2.33643	-2.85611
	Flunitrazepam	8	12.4485	-1.78091	-1.40254
	Chlorpromazine hydrochloride, promethazine hydrochloride and phenobarbital (1)(Suspension of sale)	6	3.85637	-0.800877	0.836981
	Zotepine	6	14.3257	-2.57347	-2.3318
	Blonanserin	6	8.19618	-1.80088	-0.941768
	Amoxapine	5	3.88953	-1.20423	0.309537
	Sertraline hydrochloride	5	2.18077	-0.492079	1.5705
	Brotizolam	5	2.92223	-0.846843	0.922969
	Valproate sodium	5	9.15965	-2.34373	-1.53962
	Biperiden hydrochloride	5	10.5157	-2.53952	-1.85509
	Carbamazepine	4	8.08512	-2.68038	-1.61253
	Chlorpromazine hydrochloride, promethazine hydrochloride and phenobarbital (2)(Suspension of sale)	4	1.80265	-0.773491	1.2642
	Levomepromazine hydrochloride	4	14.5786	-3.49005	-2.90152
	Lithium carbonate	4	4.3799	-1.85726	-0.420438
	Zolpidem tartrate	3	3.93607	-2.40354	-0.723842
	Perospirone hydrochloride hydrate	3	4.64216	-2.61706	-0.994243
	Sultopride hydrochloride	3	1.49068	-1.24127	0.826675
	Clomipramine hydrochloride	3	2.40373	-1.78588	0.0620918
	Paliperidone	3	2.6185	-1.88897	-0.0732304
Blonanserin	Risperidone	15	17.3815	-1.03209	-0.69115
	Haloperidol	12	18.505	-1.53952	-1.62842
	Levomepromazine maleate	10	7.94858	-0.717857	0.55028
	Olanzapine	7	7.83672	-1.41504	-0.477499
	Quetiapine fumarate	6	8.19618	-1.80088	-0.941768
	Asenapine maleate	5	2.64513	-0.72261	1.14049
	Biperiden hydrochloride	5	15.2017	-3.04692	-2.74477
	Perospirone hydrochloride hydrate	5	5.7634	-1.71786	-0.526261
	Flunitrazepam	5	9.08326	-2.33643	-1.52074
	Propericiazine	4	3.91256	-1.71312	-0.208572
	Zotepine	3	3.03416	-2.07097	-0.306658
Paroxetine hydrochloride hemihydrate	Risperidone	7	7.2748	-1.31473	-0.287262
	Haloperidol	6	4.54943	-1.0145	0.445663
	Milnacipran hydrochloride	6	2.95901	-0.467932	1.47717
	Etizolam	6	6.54264	-1.49411	-0.407623
	Amoxapine	5	4.46246	-1.38458	0.0177685
	Trihexyphenidyl hydrochloride	4	1.3214	-0.434403	1.89523
	Biperiden hydrochloride	4	5.86601	-2.24469	-0.976889
	Sulpiride	4	7.70639	-2.60823	-1.51525
	Olanzapine	4	3.97406	-1.73216	-0.237805
	Clarithromycin	3	0.186557	0.298658	5.35615
	Amantadine hydrochloride	3	0.699022	-0.506353	2.15408
	Salmeterol xinafoate	3	0.116478	0.454176	6.98388
	Aripiprazole	3	4.77272	-2.6529	-1.04031
	Carvedilol	3	0.491905	-0.232769	2.86315
	Digoxin	3	0.139822	0.400538	6.31186
	Tiotropium bromide hydrate	3	0.116478	0.454176	6.98388
	Diazepam	3	0.494581	-0.236164	2.85158
Levomepromazine maleate	Risperidone	22	37.9145	-1.44222	-2.66578
	Aripiprazole	14	16.0742	-1.0499	-0.642068
	Olanzapine	14	16.2321	-1.0619	-0.678122
	Biperiden hydrochloride	12	19.8126	-1.63487	-1.86753
	Haloperidol	11	40.3272	-2.81604	-4.69692
	Blonanserin	10	7.94858	-0.717857	0.55028
	Promethazine hydrochloride	9	13.7831	-1.68501	-1.42304
	Quetiapine fumarate	9	21.8509	-2.33643	-2.85611
	Chlorpromazine hydrochloride, promethazine hydrochloride and phenobarbital (1)(Suspension of sale)	8	6.72851	-0.937878	0.297421
	Flunitrazepam	7	14.749	-2.29336	-2.14792
	Levomepromazine hydrochloride	6	15.6341	-2.699	-2.563
	Valproate sodium	6	14.4422	-2.58208	-2.35304
	Zotepine	5	20.189	-3.45799	-3.49171
	Lithium carbonate	5	4.31409	-1.34008	0.0895089
	Sulpiride	5	5.59276	-1.68038	-0.462073
	Perospirone hydrochloride hydrate	5	12.0505	-2.72738	-2.17507
	Nitrazepam	4	15.2467	-3.55639	-3.00835
	Chlorpromazine hydrochloride	4	4.01948	-1.74662	-0.259108
	Biperiden lactate	3	2.36304	-1.76611	0.0890969
	Carbamazepine	3	13.9494	-4.13289	-3.06553
	Chlorpromazine hydrochloride, promethazine hydrochloride and phenobarbital (2)(Suspension of sale)	3	2.39697	-1.78091	0.0665482
	Clomipramine hydrochloride	3	1.83079	-1.46594	0.494583
	Bromperidol	3	1.33989	-1.12658	1.00222
Biperiden hydrochloride	Haloperidol	18	21.079	-0.968605	-0.779541
	Aripiprazole	14	21.7116	-1.47393	-1.76231
	Promethazine hydrochloride	13	9.83109	-0.506353	0.851202
	Risperidone	12	23.1276	-1.85204	-2.41782
	Flunitrazepam	12	23.1142	-1.85204	-2.41573
	Levomepromazine maleate	12	19.8126	-1.63487	-1.86753
	Olanzapine	9	8.38804	-1	0.0386562
	Perospirone hydrochloride hydrate	9	8.99128	-1.09542	-0.163841
	Fluphenazine decanoate	8	10.7169	-1.57347	-0.98266
	Biperiden lactate	7	2.58259	0.0214797	2.43765
	Chlorpromazine hydrochloride	7	7.60113	-1.37707	-0.399393
	Lithium carbonate	6	3.58028	-0.706041	1.01457
	Amantadine hydrochloride	6	4.53671	-1.01159	0.452257
	Quetiapine fumarate	5	10.5157	-2.53952	-1.85509
	Blonanserin	5	15.2017	-3.04692	-2.74477
	Mosapramine hydrochloride	5	2.89218	-0.833927	0.945422
	Mazaticol hydrochloride hydrate	5	2.89218	-0.833927	0.945422
	Trihexyphenidyl hydrochloride	5	2.53287	-0.671164	1.23602
	Paroxetine hydrochloride hemihydrate	4	5.86601	-2.24469	-0.976889
	Etizolam	4	5.3365	-2.12029	-0.794994
	Bromazepam	3	3.15414	-2.12029	-0.368322
	Clonazepam	3	4.67385	-2.62593	-1.00552
	Chlorpromazine hydrochloride, promethazine hydrochloride and phenobarbital (1)(Suspension of sale)	3	8.79059	-3.47393	-2.12169
	Clomipramine hydrochloride	3	0.961915	-0.793357	1.56824
	Nitrazepam	3	7.30292	-3.22432	-1.77729
	Levomepromazine hydrochloride	3	0.987652	-0.818579	1.52177
	Fluphenazine enanthate	3	#DIV/0!	#N/A	#DIV/0!
	Carbamazepine	3	5.12861	-2.74662	-1.16072
	Amoxapine	3	2.23701	-1.699	0.175834
	Bromperidol	3	0.81623	-0.641604	1.8637
Perospirone hydrochloride hydrate	Risperidone	10	9.5026	-0.962969	-0.000842092
	Haloperidol	10	13.1225	-1.4112	-1.00001
	Olanzapine	9	4.84218	-0.263612	1.66227
	Biperiden hydrochloride	9	8.99128	-1.09542	-0.163841
	Levomepromazine maleate	5	12.0505	-2.72738	-2.17507
	Blonanserin	5	5.7634	-1.71786	-0.526261
	Aripiprazole	4	5.63691	-2.191	-0.900047
	Valproate sodium	4	3.64291	-1.62149	-0.0748734
	Quetiapine fumarate	3	4.64216	-2.61706	-0.994243
	Chlorpromazine hydrochloride, promethazine hydrochloride and phenobarbital (2)(Suspension of sale)	3	2.50669	-1.8365	-0.00422714
Sulpiride	Milnacipran hydrochloride	10	7.2154	-0.588574	0.850511
	Flunitrazepam	7	5.76906	-1.00578	0.30432
	Lomerizine hydrochloride	6	0.856849	0.883621	5.01604
	Flutazolam	6	0.856849	0.883621	5.01604
	Chlorphenesin carbamate	6	0.856849	0.883621	5.01604
	Chlordiazepoxide	6	0.91134	0.826193	4.80668
	Pentazocine	5	0.799073	0.553852	4.14016
	Levomepromazine maleate	5	5.59276	-1.68038	-0.462073
	Loxoprofen sodium hydrate	5	1.54745	-0.103147	2.37351
	Diazepam	5	0.967329	0.377401	3.59183
	Paroxetine hydrochloride hemihydrate	4	7.70639	-2.60823	-1.51525
	Aripiprazole	4	2.77312	-1.27928	0.436495
	Etizolam	4	3.4545	-1.55639	0.0244796
	Risperidone	4	5.91541	-2.25843	-0.993112
	Digoxin	3	0.280041	0.1137	4.19502
	Fluvoxamine maleate	3	6.22296	-3	-1.49242
	Clomipramine hydrochloride	3	2.75087	-1.94898	-0.151255
	Salmeterol xinafoate	3	0.280041	0.1137	4.19502
	Carvedilol	3	0.280041	0.1137	4.19502
	Tiotropium bromide hydrate	3	0.280041	0.1137	4.19502
	Clarithromycin	3	0.280041	0.1137	4.19502
Lithium carbonate	Risperidone	15	6.61696	0.299831	3.06453
	Olanzapine	11	8.35661	-0.60165	0.741458
	Zotepine	10	1.74768	1.19283	5.8641
	Flunitrazepam	10	5.42178	-0.205896	1.75146
	Haloperidol	6	1.90074	0.0593553	2.61066
	Biperiden hydrochloride	6	3.58028	-0.706041	1.01457
	Chlorpromazine hydrochloride, promethazine hydrochloride and phenobarbital (1)(Suspension of sale)	5	1.68847	-0.199255	2.1637
	Aripiprazole	5	10.5702	-2.54793	-1.86708
	Levomepromazine maleate	5	4.31409	-1.34008	0.0895089
	Valproate sodium	4	4.30545	-1.8365	-0.388179
	Sertraline hydrochloride	4	1.46886	-0.545824	1.6759
	Quetiapine fumarate	4	4.3799	-1.85726	-0.420438
	Milnacipran hydrochloride	3	2.90473	-2.01742	-0.237471
	Amoxapine	3	4.17549	-2.47393	-0.819953
	Etizolam	3	0.497729	-0.24127	2.83809
Flunitrazepam	Biperiden hydrochloride	12	23.1142	-1.85204	-2.41573
	Risperidone	11	18.6543	-1.71786	-1.88797
	Lithium carbonate	10	5.42178	-0.205896	1.75146
	Aripiprazole	10	13.3419	-1.4344	-1.05182
	Quetiapine fumarate	8	12.4485	-1.78091	-1.40254
	Haloperidol	8	17.213	-2.23107	-2.34113
	Etizolam	8	6.78998	-0.948976	0.27248
	Olanzapine	8	7.42355	-1.07097	0.0280599
	Sulpiride	7	5.76906	-1.00578	0.30432
	Levomepromazine maleate	7	14.749	-2.29336	-2.14792
	Blonanserin	5	9.08326	-2.33643	-1.52074
	Bromperidol	4	0.857011	-0.00868224	2.85497
	Carbamazepine	4	3.49642	-1.56918	0.00191386
	Promethazine hydrochloride	4	8.22894	-2.699	-1.64851
	Clomipramine hydrochloride	4	2.73089	-1.26188	0.465413
	Zotepine	4	4.52342	-1.8997	-0.481196
	Chlorpromazine hydrochloride, promethazine hydrochloride and phenobarbital (2)(Suspension of sale)	3	4.55486	-2.59074	-0.962818
	Valproate sodium	3	5.0655	-2.72738	-1.13989
	Trazodone hydrochloride	3	2.65179	-1.90509	-0.0932105
	Biperiden lactate	3	1.29827	-1.09234	1.05468
Amantadine hydrochloride	Levodopa and benserazide hydrochloride	7	5.2165	-0.870387	0.561963
	Aripiprazole	6	3.57203	-0.703689	1.0201
	Biperiden hydrochloride	6	4.53671	-1.01159	0.452257
	Mazaticol hydrochloride hydrate	5	1.38795	0.0143553	2.64155
	Mosapramine hydrochloride	5	1.38795	0.0143553	2.64155
	Promethazine hydrochloride	5	4.17352	-1.2969	0.159812
	Fluphenazine decanoate	5	8.97401	-2.32193	-1.49349
	Paroxetine hydrochloride hemihydrate	3	0.699022	-0.506353	2.15408
	Carbidopa hydrate and levodopa	3	3.51378	-2.25154	-0.540824
Paliperidone	Risperidone	4	8.1889	-2.699	-1.63854
	Haloperidol	3	3.09029	-2.09542	-0.335791
	Quetiapine fumarate	3	2.6185	-1.88897	-0.0732304
	Chlorpromazine hibenzate	3	0.971634	-0.803393	1.55052
Donepezil hydrochloride	Tiapride hydrochloride	5	2.18826	-0.496142	1.56275
	Fluvoxamine maleate	3	0.696432	-0.504305	2.16119
	Carbamazepine	3	0.65167	-0.448115	2.28963
Carbamazepine	Valproate sodium	5	2.97903	-0.870387	0.881217
	Olanzapine	4	6.58844	-2.40354	-1.20323
	Quetiapine fumarate	4	8.08512	-2.68038	-1.61253
	Flunitrazepam	4	3.49642	-1.56918	0.00191386
	Haloperidol	3	23.2355	-4.8365	-4.30168
	Fluvoxamine maleate	3	0.688449	-0.494109	2.18331
	Risperidone	3	18.5477	-4.53952	-3.72622
	Levomepromazine maleate	3	13.9494	-4.13289	-3.06553
	Biperiden hydrochloride	3	5.12861	-2.74662	-1.16072
	Donepezil hydrochloride	3	0.65167	-0.448115	2.28963
	Chlorpromazine hydrochloride	3	1.70406	-1.38836	0.609731
Chlorpromazine hydrochloride	Haloperidol	8	13.239	-1.86775	-1.57727
	Promethazine hydrochloride	7	3.44936	-0.336428	1.64256
	Biperiden hydrochloride	7	7.60113	-1.37707	-0.399393
	Risperidone	5	8.47049	-2.23786	-1.36424
	Levomepromazine maleate	4	4.01948	-1.74662	-0.259108
	Clomipramine hydrochloride	4	1.4988	-0.567041	1.63463
	Carbamazepine	3	1.70406	-1.38836	0.609731
	Etizolam	3	1.74719	-1.41504	0.569526
	Aripiprazole	3	4.96392	-2.699	-1.1059
	Estazolam	3	0.579529	-0.354759	2.52273
	Fluphenazine maleate	3	0.731268	-0.545824	2.06835
	Trihexyphenidyl hydrochloride	3	1.90857	-1.51457	0.428102
Fluvoxamine maleate	Clomipramine hydrochloride	7	1.54841	0.611645	3.97925
	Risperidone	6	5.35223	-1.22769	0.063874
	Haloperidol	4	1.551	-0.606035	1.56497
	Imipramine hydrochloride	3	0.694669	-0.50226	2.16605
	Donepezil hydrochloride	3	0.696432	-0.504305	2.16119
	Sulpiride	3	6.22296	-3	-1.49242
	Carbamazepine	3	0.688449	-0.494109	2.18331
Brexpiprazole	Olanzapine	5	3.68822	-1.13606	0.422697
	Aripiprazole	3	4.05189	-2.4344	-0.770961
Midazolam	Fentanyl citrate	5	5.59709	-1.68038	-0.463726
	Vecuronium bromide	4	1.28639	-0.405451	1.9517
	Propofol	3	4.48334	-2.5649	-0.93669
	Haloperidol	3	8.78332	-3.47393	-2.12012
	Valproate sodium	3	0.850309	-0.678072	1.78902
Milnacipran hydrochloride	Sulpiride	10	7.2154	-0.588574	0.850511
	Amoxapine	7	3.54929	-0.373327	1.56623
	Paroxetine hydrochloride hemihydrate	6	2.95901	-0.467932	1.47717
	Loxoprofen sodium hydrate	5	0.731707	0.630405	4.4053
	Flutazolam	5	2.70267	-0.749038	1.09328
	Chlordiazepoxide	5	1.22602	0.14274	2.95683
	Pentazocine	5	0.827578	0.522056	4.0369
	Lomerizine hydrochloride	5	1.03886	0.309176	3.39578
	Chlorphenesin carbamate	5	0.953254	0.391768	3.63267
	Lithium carbonate	3	2.90473	-2.01742	-0.237471
	Aripiprazole	3	0.696899	-0.504305	2.15991
Etizolam	Flunitrazepam	8	6.78998	-0.948976	0.27248
	Haloperidol	7	3.8726	-0.483985	1.33513
	Paroxetine hydrochloride hemihydrate	6	6.54264	-1.49411	-0.407623
	Risperidone	5	5.42819	-1.63935	-0.398392
	Clomipramine hydrochloride	5	2.2082	-0.508403	1.54226
	Biperiden hydrochloride	4	5.3365	-2.12029	-0.794994
	Sulpiride	4	3.4545	-1.55639	0.0244796
	Zotepine	4	0.611872	0.27858	3.69221
	Chlorpromazine hydrochloride	3	1.74719	-1.41504	0.569526
	Biperiden lactate	3	0.981975	-0.813499	1.53189
	Lithium carbonate	3	0.497729	-0.24127	2.83809
	Nitrazepam	3	1.4355	-1.1976	0.888468
Tiapride hydrochloride	Donepezil hydrochloride	5	2.18826	-0.496142	1.56275
	Risperidone	4	5.04139	-2.04097	-0.686496
Promethazine hydrochloride	Biperiden hydrochloride	13	9.83109	-0.506353	0.851202
	Levomepromazine maleate	9	13.7831	-1.68501	-1.42304
	Chlorpromazine hydrochloride	7	3.44936	-0.336428	1.64256
	Haloperidol	6	18.4753	-2.93236	-3.01871
	Fluphenazine decanoate	5	9.77823	-2.4344	-1.68795
	Amantadine hydrochloride	5	4.17352	-1.2969	0.159812
	Mosapramine hydrochloride	5	3.16168	-0.943416	0.752666
	Aripiprazole	5	5.79819	-1.72738	-0.539129
	Mazaticol hydrochloride hydrate	5	3.16168	-0.943416	0.752666
	Bromperidol	4	3.13827	-1.4344	0.204195
	Flunitrazepam	4	8.22894	-2.699	-1.64851
	Fluphenazine maleate	3	0.80368	-0.628162	1.8922
	Levomepromazine hydrochloride	3	11.5541	-3.85726	-2.66366
Zotepine	Lithium carbonate	10	1.74768	1.19283	5.8641
	Risperidone	8	25.5273	-2.79586	-3.56803
	Haloperidol	6	23.7159	-3.29336	-3.74051
	Quetiapine fumarate	6	14.3257	-2.57347	-2.3318
	Levomepromazine maleate	5	20.189	-3.45799	-3.49171
	Chlorpromazine hydrochloride, promethazine hydrochloride and phenobarbital (1)(Suspension of sale)	4	1.73472	-0.72977	1.3403
	Flunitrazepam	4	4.52342	-1.8997	-0.481196
	Etizolam	4	0.611872	0.27858	3.69221
	Blonanserin	3	3.03416	-2.07097	-0.306658
Paliperidone palmitate	Risperidone	3	10.8906	-3.77596	-2.54254
	Olanzapine	3	3.20671	-2.13924	-0.394651
Clomipramine hydrochloride	Fluvoxamine maleate	7	1.54841	0.611645	3.97925
	Risperidone	6	1.48017	0.337996	3.30409
	Haloperidol	6	2.54732	-0.284546	1.85001
	Etizolam	5	2.2082	-0.508403	1.54226
	Flunitrazepam	4	2.73089	-1.26188	0.465413
	Chlorpromazine hydrochloride	4	1.4988	-0.567041	1.63463
	Biperiden hydrochloride	3	0.961915	-0.793357	1.56824
	Quetiapine fumarate	3	2.40373	-1.78588	0.0620918
	Imipramine hydrochloride	3	0.726374	-0.53952	2.08105
	Levomepromazine maleate	3	1.83079	-1.46594	0.494583
	Sulpiride	3	2.75087	-1.94898	-0.151255
	Maprotiline hydrochloride	3	0.940906	-0.773491	1.60731
	Sertraline hydrochloride	3	3.24627	-2.152	-0.414192
Valproate sodium	Risperidone	7	18.2909	-2.59074	-2.75696
	Olanzapine	7	10.4173	-1.80591	-1.21368
	Levomepromazine maleate	6	14.4422	-2.58208	-2.35304
	Quetiapine fumarate	5	9.15965	-2.34373	-1.53962
	Carbamazepine	5	2.97903	-0.870387	0.881217
	Lithium carbonate	4	4.30545	-1.8365	-0.388179
	Perospirone hydrochloride hydrate	4	3.64291	-1.62149	-0.0748734
	Clarithromycin	3	0.595806	-0.37707	2.46694
	Haloperidol	3	18.4478	-4.50635	-3.71302
	Pranlukast hydrate	3	0.0739847	0.556797	8.91913
	Flunitrazepam	3	5.0655	-2.72738	-1.13989
	Midazolam	3	0.850309	-0.678072	1.78902
Chlorpromazine hydrochloride, promethazine hydrochloride and phenobarbital (1)(Suspension of sale)	Risperidone	8	8.46713	-1.24811	-0.332366
	Levomepromazine maleate	8	6.72851	-0.937878	0.297421
	Olanzapine	6	1.95861	0.0257376	2.53047
	Quetiapine fumarate	6	3.85637	-0.800877	0.836981
	Haloperidol	5	9.46221	-2.38836	-1.61316
	Lithium carbonate	5	1.68847	-0.199255	2.1637
	Aripiprazole	4	1.75911	-0.744197	1.31257
	Zotepine	4	1.73472	-0.72977	1.3403
	Chlorpromazine hydrochloride, promethazine hydrochloride and phenobarbital (2)(Suspension of sale)	3	2.34492	-1.75633	0.101274
	Biperiden hydrochloride	3	8.79059	-3.47393	-2.12169
	Fluphenazine decanoate	3	0.907234	-0.739372	1.67222
Asenapine maleate	Blonanserin	5	2.64513	-0.72261	1.14049
	Olanzapine	3	2.78142	-1.96578	-0.168742
	Risperidone	3	2.13257	-1.64386	0.251607
Sertraline hydrochloride	Quetiapine fumarate	5	2.18077	-0.492079	1.5705
	Olanzapine	5	1.72231	-0.22095	2.11654
	Haloperidol	4	1.69317	-0.701342	1.38857
	Lithium carbonate	4	1.46886	-0.545824	1.6759
	Clomipramine hydrochloride	3	3.24627	-2.152	-0.414192
	Mianserin hydrochloride	3	0.520989	-0.274041	2.74179
Amoxapine	Milnacipran hydrochloride	7	3.54929	-0.373327	1.56623
	Paroxetine hydrochloride hemihydrate	5	4.46246	-1.38458	0.0177685
	Quetiapine fumarate	5	3.88953	-1.20423	0.309537
	Risperidone	3	1.37983	-1.15843	0.95361
	Lithium carbonate	3	4.17549	-2.47393	-0.819953
	Biperiden hydrochloride	3	2.23701	-1.699	0.175834
Levodopa and benserazide hydrochloride	Amantadine hydrochloride	7	5.2165	-0.870387	0.561963
Haloperidol decanoate	Risperidone	7	5.30569	-0.894322	0.518495

## Sheet: Shrinkage_Measure-FAERS
Ω Shrinkage Measure	Risperidone	Aripiprazole	Haloperidol	Olanzapine	Quetiapine	Quetiapine Fumarate	Paroxetine	Levomepromazine	Lithium	Lithium Carbonate	Paliperidone	Chlorpromazine	Promethazine Hydrochloride	Clozapine	Paliperidone Palmitate	Valproate Sodium	Sertraline Hydrochloride
Risperidone		-2.72738	-1.16812	-1.07704	-1.44222	-1.26882	-0.428566	-1.81097	-1.87303	-2.9771	-1.53533	-3.87832	-5.50635	-0.62371	-3.38082		-6.05889
Aripiprazole			-3.71786	-2.04692	-1.32193	-5.50635		-3.79586	-1.02034	0.128293	-3.92139	-2.13924	-5.26534	-1.62149	-5.57347		-5.32193
Haloperidol				-1.08314	9.61028e-16	-1.2109		-2.07097	-1.92687	-2.67116	-3.662	-1.52284	-0.606035	-1.46993	-5.50635		-2.71786
Olanzapine					-0.53952	-1.40736	-5.50635	-0.974262	-1.44615	-1.152	-1.41889	-1.03801	0.671746	-1.20091	-3.79586		-4.50635
Quetiapine						-2.86775	-3.23786	-2.8365	-4.2109	-0.426625	-1.37707	-2.7084	-1.07704	-0.254978			-2.2863
Quetiapine Fumarate							-1.03801	-2.2723	-2.00578		-6.05889			-2.15843	-5.1078
Paroxetine														0.771463
Levomepromazine									-4.01159	-1.11092	-4.29336		-3.4112	-1.50635	-3.699
Lithium											-3.38082	-4.8365	2.01078	-1.55639	-2.4112
Lithium Carbonate											-3.04692		0.654436	-1.9771
Paliperidone														-1.33643	-5.64386
Chlorpromazine													1.32654	-3.04692
Promethazine Hydrochloride														-1.94898			-0.07552
Clozapine															-2.1016		-5.87832
Paliperidone Palmitate
Valproate Sodium
Sertraline Hydrochloride

## Sheet: Chi_square_statistics-FAERS
Chi-square statistics	Risperidone	Aripiprazole	Haloperidol	Olanzapine	Quetiapine	Quetiapine Fumarate	Paroxetine	Levomepromazine	Lithium	Lithium Carbonate	Paliperidone	Chlorpromazine	Promethazine Hydrochloride	Clozapine	Paliperidone Palmitate	Valproate Sodium	Sertraline Hydrochloride
Risperidone		-6.43091	-3.73701	-3.28078	-2.98964	-1.68159	1.36079	-0.959393	-3.02375	-1.46214	-1.09995	-4.3467	-1.78811	-0.553458	-2.70699		-4.70331
Aripiprazole			-7.0019	-5.70542	-2.26735	-3.87765		-1.62788	-1.10225	2.5606	-2.7463	-2.13974	-1.60097	-3.0225	-1.83875		-3.5967
Haloperidol				-3.82059	2.05224	-0.822118		-1.08954	-3.18732	-1.59789	-1.47332	-2.18473	1.08477	-3.68528	-1.79711		-2.16278
Olanzapine					-0.355352	-1.58427	-1.7804	0.363561	-2.33773	-0.139243	-0.854233	-0.614947	4.11149	-2.84592	-1.6194		-3.68462
Quetiapine						-1.90045	-1.80916	-1.27377	-4.21261	1.05839	-0.199854	-1.1085	0.523323	1.28236			-2.13257
Quetiapine Fumarate							0.24062	0.00215378	-0.98915		-2.30399			-1.23689	-1.47336
Paroxetine														4.94257
Levomepromazine									-0.641969	1.02562	-0.861386		-0.168225	0.440202	-0.411896
Lithium											-0.142317	-4.24399	9.83673	-1.83525	1.59639
Lithium Carbonate											0.181995		4.22416	-0.589711
Paliperidone														-0.506547	-1.92505
Chlorpromazine													6.65227	-2.72802
Promethazine Hydrochloride														0.386227			2.43727
Clozapine															-0.343142		-2.14552
Paliperidone Palmitate
Valproate Sodium
Sertraline Hydrochloride

## Sheet: DDI_All_Data-FAERS
Drug1	Drug2	n111	E111	Ω025	χ
RISPERIDONE	ARIPIPRAZOLE	18	72.1097	-2.72738	-6.43091
	HALOPERIDOL	50	83.6862	-1.16812	-3.73701
	OLANZAPINE	50	78.5832	-1.07704	-3.28078
	QUETIAPINE	25	44.427	-1.44222	-2.98964
	QUETIAPINE FUMARATE	18	26.0892	-1.26882	-1.68159
	PAROXETINE	8	4.58591	-0.428566	1.36079
	LITHIUM	15	31.46	-1.87303	-3.02375
	LITHIUM CARBONATE	3	6.11592	-2.9771	-1.46214
	CHLORPROMAZINE	5	27.1479	-3.87832	-4.3467
	CLOZAPINE	36	38.9543	-0.62371	-0.553458
	PALIPERIDONE PALMITATE	4	13.4146	-3.38082	-2.70699
	SERTRALINE HYDROCHLORIDE	2	25.0313	-6.05889	-4.70331
	PALIPERIDONE	9	12.3684	-1.53533	-1.09995
	LEVOMEPROMAZINE	6	8.25678	-1.81097	-0.959393
	PROMETHAZINE HYDROCHLORIDE	1	4.13691	-5.50635	-1.78811
ARIPIPRAZOLE	HALOPERIDOL	10	66.6729	-3.71786	-7.0019
	OLANZAPINE	28	77.8358	-2.04692	-5.70542
	QUETIAPINE	22	34.8933	-1.32193	-2.26735
	QUETIAPINE FUMARATE	2	17.9105	-5.50635	-3.87765
	PAROXETINE	#N/A	#N/A	#N/A	#N/A
	LITHIUM	20	25.0127	-1.02034	-1.10225
	LITHIUM CARBONATE	12	5.49668	0.128293	2.5606
	CHLORPROMAZINE	8	16.0805	-2.13924	-2.13974
	CLOZAPINE	20	38.1748	-1.62149	-3.0225
	PALIPERIDONE PALMITATE	1	4.32319	-5.57347	-1.83875
	SERTRALINE HYDROCHLORIDE	2	15.7938	-5.32193	-3.5967
	PALIPERIDONE	3	12.0223	-3.92139	-2.7463
	LEVOMEPROMAZINE	2	5.21885	-3.79586	-1.62788
	PROMETHAZINE HYDROCHLORIDE	1	3.49149	-5.26534	-1.60097
HALOPERIDOL	OLANZAPINE	60	97.1593	-1.08314	-3.82059
	QUETIAPINE	50	37.0143	9.61028e-16	2.05224
	QUETIAPINE FUMARATE	12	14.6463	-1.2109	-0.822118
	PAROXETINE	#N/A	#N/A	#N/A	#N/A
	LITHIUM	15	32.7365	-1.92687	-3.18732
	LITHIUM CARBONATE	4	8.02721	-2.67116	-1.59789
	CHLORPROMAZINE	16	26.8127	-1.52284	-2.18473
	CLOZAPINE	31	58.7462	-1.46993	-3.68528
	PALIPERIDONE PALMITATE	1	4.16965	-5.50635	-1.79711
	SERTRALINE HYDROCHLORIDE	5	11.9885	-2.71786	-2.16278
	PALIPERIDONE	2	4.69104	-3.662	-1.47332
	LEVOMEPROMAZINE	5	7.47981	-2.07097	-1.08954
	PROMETHAZINE HYDROCHLORIDE	7	4.26084	-0.606035	1.08477
OLANZAPINE	QUETIAPINE	41	42.8255	-0.53952	-0.355352
	QUETIAPINE FUMARATE	14	20.7097	-1.40736	-1.58427
	PAROXETINE	1	4.10897	-5.50635	-1.7804
	LITHIUM	19	31.6521	-1.44615	-2.33773
	LITHIUM CARBONATE	8	7.89115	-1.152	-0.139243
	CHLORPROMAZINE	14	15.9564	-1.03801	-0.614947
	CLOZAPINE	34	54.5121	-1.20091	-2.84592
	PALIPERIDONE PALMITATE	2	5.18885	-3.79586	-1.6194
	SERTRALINE HYDROCHLORIDE	3	18.2336	-4.50635	-3.68462
	PALIPERIDONE	9	11.3819	-1.41889	-0.854233
	LEVOMEPROMAZINE	7	5.63683	-0.974262	0.363561
	PROMETHAZINE HYDROCHLORIDE	8	1.87305	0.671746	4.11149
QUETIAPINE	QUETIAPINE FUMARATE	4	9.29359	-2.86775	-1.90045
	PAROXETINE	3	7.43211	-3.23786	-1.80916
	LITHIUM	4	24.2408	-4.2109	-4.21261
	LITHIUM CARBONATE	13	9.27643	-0.426625	1.05839
	CHLORPROMAZINE	3	4.97164	-2.7084	-1.1085
	CLOZAPINE	21	15.4582	-0.254978	1.28236
	PALIPERIDONE PALMITATE	#N/A	#N/A	#N/A	#N/A
	SERTRALINE HYDROCHLORIDE	7	14.6673	-2.2863	-2.13257
	PALIPERIDONE	6	5.9891	-1.37707	-0.199854
	LEVOMEPROMAZINE	3	5.4825	-2.8365	-1.27377
	PROMETHAZINE HYDROCHLORIDE	5	3.51838	-1.07704	0.523323
QUETIAPINE FUMARATE	PAROXETINE	7	5.9148	-1.03801	0.24062
	LITHIUM	5	7.14379	-2.00578	-0.98915
	LITHIUM CARBONATE	#N/A	#N/A	#N/A	#N/A
	CHLORPROMAZINE	#N/A	#N/A	#N/A	#N/A
	CLOZAPINE	5	7.99801	-2.15843	-1.23689
	PALIPERIDONE PALMITATE	1	3.08987	-5.1078	-1.47336
	SERTRALINE HYDROCHLORIDE	#N/A	#N/A	#N/A	#N/A
	PALIPERIDONE	1	6.26848	-6.05889	-2.30399
	LEVOMEPROMAZINE	2	1.49736	-2.2723	0.00215378
	PROMETHAZINE HYDROCHLORIDE	#N/A	#N/A	#N/A	#N/A
PAROXETINE	LITHIUM	#N/A	#N/A	#N/A	#N/A
	LITHIUM CARBONATE	#N/A	#N/A	#N/A	#N/A
	CHLORPROMAZINE	#N/A	#N/A	#N/A	#N/A
	CLOZAPINE	5	0.617156	0.771463	4.94257
	PALIPERIDONE PALMITATE	#N/A	#N/A	#N/A	#N/A
	SERTRALINE HYDROCHLORIDE	#N/A	#N/A	#N/A	#N/A
	PALIPERIDONE	#N/A	#N/A	#N/A	#N/A
	LEVOMEPROMAZINE	#N/A	#N/A	#N/A	#N/A
	PROMETHAZINE HYDROCHLORIDE	#N/A	#N/A	#N/A	#N/A
LEVOMEPROMAZINE	PROMETHAZINE HYDROCHLORIDE	1	0.633942	-3.4112	-0.168225
LITHIUM	LITHIUM CARBONATE	#N/A	#N/A	#N/A	#N/A
	CHLORPROMAZINE	3	22.7365	-4.8365	-4.24399
	CLOZAPINE	13	20.8877	-1.55639	-1.83525
	PALIPERIDONE PALMITATE	1	0.0719106	-2.4112	1.59639
	SERTRALINE HYDROCHLORIDE	#N/A	#N/A	#N/A	#N/A
	PALIPERIDONE	1	0.611268	-3.38082	-0.142317
	LEVOMEPROMAZINE	1	1.20458	-4.01159	-0.641969
	PROMETHAZINE HYDROCHLORIDE	14	1.49054	2.01078	9.83673
LITHIUM CARBONATE	CHLORPROMAZINE	#N/A	#N/A	#N/A	#N/A
	CLOZAPINE	4	4.79075	-1.9771	-0.589711
	PALIPERIDONE PALMITATE	#N/A	#N/A	#N/A	#N/A
	SERTRALINE HYDROCHLORIDE	#N/A	#N/A	#N/A	#N/A
	PALIPERIDONE	1	0.38681	-3.04692	0.181995
	LEVOMEPROMAZINE	3	1.32114	-1.11092	1.02562
	PROMETHAZINE HYDROCHLORIDE	6	1.08995	0.654436	4.22416
PALIPERIDONE	LEVOMEPROMAZINE	1	1.58417	-4.29336	-0.861386
	PROMETHAZINE HYDROCHLORIDE	#N/A	#N/A	#N/A	#N/A
CHLORPROMAZINE	CLOZAPINE	5	15.1012	-3.04692	-2.72802
	PALIPERIDONE PALMITATE	#N/A	#N/A	#N/A	#N/A
	SERTRALINE HYDROCHLORIDE	#N/A	#N/A	#N/A	#N/A
	PALIPERIDONE	#N/A	#N/A	#N/A	#N/A
	LEVOMEPROMAZINE	#N/A	#N/A	#N/A	#N/A
	PROMETHAZINE HYDROCHLORIDE	7	0.747722	1.32654	6.65227
PROMETHAZINE HYDROCHLORIDE	VALPROATE SODIUM	#N/A	#N/A	#N/A	#N/A
CLOZAPINE	PALIPERIDONE PALMITATE	3	3.10461	-2.1016	-0.343142
	SERTRALINE HYDROCHLORIDE	1	5.55827	-5.87832	-2.14552
	PALIPERIDONE	8	9.02145	-1.33643	-0.506547
	LEVOMEPROMAZINE	3	1.89416	-1.50635	0.440202
	PROMETHAZINE HYDROCHLORIDE	2	1.09571	-1.94898	0.386227
PALIPERIDONE PALMITATE	SERTRALINE HYDROCHLORIDE	#N/A	#N/A	#N/A	#N/A
	PALIPERIDONE	1	4.65207	-5.64386	-1.92505
	LEVOMEPROMAZINE	1	0.888186	-3.699	-0.411896
	PROMETHAZINE HYDROCHLORIDE	#N/A	#N/A	#N/A	#N/A
SERTRALINE HYDROCHLORIDE	PALIPERIDONE	#N/A	#N/A	#N/A	#N/A
	LEVOMEPROMAZINE	#N/A	#N/A	#N/A	#N/A
	PROMETHAZINE HYDROCHLORIDE	5	1.5075	-0.07552	2.43727
